# Supplementary material for: Addressing global hotspots of drought-related crop production losses
Source: Nat Commun. 2026 May 19;17:6605. doi: 10.1038/s41467-026-72715-y (PMC13381596; doi:10.1038/s41467-026-72715-y)
Supplement: Supplementary file 4 — Supplementary Data 1-2 [file 41467_2026_72715_MOESM4_ESM.xlsx]

## Sheet: rainfed DS
	wheat	rice	maize	soybean	barley	potatoes	sugarcane	sugarbeet	cotton	groundnut	sorghum	millet	rapeseed	cassava	sweet potatoes	yams	palm oil
Afghanistan	5.75421	0.365725	0.00662409	1.05362	0.0786178	15.4	0	1.43975	0	1.32159	1.35009	NaN	0.568188	NaN	NaN	NaN	NaN
Albania	12.4329	NaN	2.20766	22.1876	9.42974	22.0737	NaN	4.95142	12.0346	NaN	NaN	NaN	NaN	NaN	NaN	NaN	NaN
Algeria	12.4751	6.53496	1.96237	NaN	12.2112	4.29897	NaN	NaN	6.15105	0.534908	0.0189154	NaN	0.006138	NaN	NaN	NaN	NaN
Andorra	NaN	NaN	NaN	NaN	NaN	NaN	NaN	NaN	NaN	NaN	NaN	NaN	NaN	NaN	NaN	NaN	NaN
Angola	3.13256	0.0350462	4.19416	0.00715805	3.49929	12.8448	7.11371	NaN	5.44963	4.48555	0.002369	3.42598	NaN	6.99452	6.43243	1.63155	19.0605
Antigua and Barbuda	NaN	NaN	0.915031	NaN	NaN	NaN	NaN	NaN	2.21001	NaN	NaN	NaN	NaN	6.64834	3.77849	3.20447	NaN
Argentina	10.8347	12.802	7.53819	15.9006	10.9685	14.2526	12.8088	0.937812	10.153	8.89288	6.31351	NaN	7.61216	13.1205	5.98431	0	NaN
Armenia	8.37109	NaN	7.65195	NaN	8.20885	6.95512	NaN	15.683	NaN	NaN	NaN	NaN	NaN	NaN	NaN	NaN	NaN
Aruba	NaN	NaN	NaN	NaN	NaN	NaN	NaN	NaN	NaN	NaN	NaN	NaN	NaN	NaN	NaN	NaN	NaN
Australia	11.3227	4.7643	4.13315	17.887	13.1292	24.0044	0.978793	NaN	NaN	4.48477	6.98759	NaN	18.3681	NaN	9.76836	NaN	NaN
Austria	10.779	NaN	5.17118	12.4225	12.3997	15.6551	NaN	10.3506	NaN	NaN	0.00283029	NaN	9.69166	NaN	NaN	NaN	NaN
Azerbaijan	7.61036	NaN	0.0364984	14.1384	6.31707	0.0887698	NaN	5.43584	0.969158	1.78471	NaN	10.5479	NaN	NaN	NaN	NaN	NaN
Bahamas	NaN	NaN	5.23389	NaN	NaN	NaN	13.1921	NaN	NaN	NaN	NaN	NaN	NaN	13.6153	8.23495	NaN	NaN
Bahrain	NaN	NaN	NaN	NaN	NaN	NaN	NaN	NaN	NaN	NaN	NaN	NaN	NaN	NaN	NaN	NaN	NaN
Bangladesh	17.1914	6.4109	2.14984	0.000140835	14.1123	38.6403	0.574709	NaN	2.58198	2.56157	2.21158	NaN	30.2048	5.74687	1.80454	NaN	NaN
Barbados	NaN	NaN	0.909197	NaN	NaN	NaN	3.5863	NaN	NaN	0.615367	NaN	NaN	NaN	1.70711	1.16664	1.08006	NaN
Belarus	11.6283	0	9.48296	0.108345	12.3952	19.772	NaN	13.0213	NaN	NaN	1.51667	0	14.4907	NaN	NaN	NaN	NaN
Belgium	10.5758	NaN	7.02072	NaN	12.4717	17.2831	NaN	8.12202	NaN	NaN	NaN	NaN	11.5726	NaN	NaN	NaN	NaN
Belize	NaN	20.589	9.42354	17.095	NaN	12.7609	5.67341	NaN	NaN	9.69392	6.40475	NaN	NaN	14.7909	14.0059	15.4226	NaN
Benin	0	4.4364	3.50698	12.1343	NaN	8.65735	10.9405	NaN	6.80252	3.22091	3.32059	2.78847	NaN	11.1526	1.45622	3.67925	8.3247
Bhutan	13.7976	0.521309	5.68276	8.27212	2.33696	17.6278	10.8608	NaN	NaN	NaN	NaN	NaN	0	NaN	3.66512	NaN	NaN
Bolivia	10.5012	12.0123	5.7229	11.5351	8.25249	13.1601	20.1655	NaN	6.68211	5.46111	6.44895	NaN	NaN	8.0608	8.6773	0	NaN
Bosnia and Herzegovina	10.0339	NaN	9.42807	20.098	11.739	21.1798	NaN	7.68779	NaN	NaN	1.5358	NaN	9.31656	NaN	NaN	NaN	NaN
Botswana	5.90519	NaN	11.5137	0	NaN	0	NaN	NaN	16.8913	11.17	8.0089	5.83916	NaN	NaN	NaN	NaN	NaN
Brazil	6.55204	6.45014	3.17482	5.6006	4.42373	16.3428	13.8977	NaN	3.21306	2.52854	2.54097	NaN	4.60129	11.3034	4.6634	3.45882	7.96391
Brunei Darussalam	NaN	9.84955	4.77158	NaN	NaN	NaN	NaN	NaN	NaN	NaN	NaN	NaN	NaN	7.24521	7.1399	NaN	6.64779
Bulgaria	8.30891	15.5896	9.0805	17.6844	13.5741	25.5133	NaN	NaN	0	10.1305	8.24554	NaN	15.4902	NaN	NaN	NaN	NaN
Burkina Faso	0	7.03865	2.29714	4.20751	NaN	1.11806	5.30167	0	9.70694	3.1714	2.80255	2.78681	NaN	7.22267	3.57957	1.59268	NaN
Burundi	3.52235	4.25196	2.78366	4.68227	NaN	5.64454	NaN	NaN	3.75283	2.57193	3.40273	NaN	NaN	12.7271	3.99318	4.51478	7.65846
Cambodia	NaN	3.34701	2.50142	4.45871	NaN	NaN	6.49661	NaN	10.9843	2.60655	2.56817	NaN	NaN	4.41007	5.7172	NaN	5.29199
Cameroon	7.983	1.16386	1.83463	2.9626	NaN	25.5671	3.54691	NaN	8.32712	1.86832	2.71362	2.54012	NaN	1.93148	1.70966	0.845827	2.71106
Canada	1.43146	NaN	9.03839	17.816	21.8784	12.5656	NaN	14.7807	NaN	NaN	NaN	NaN	12.2408	NaN	NaN	NaN	NaN
Cape Verde	NaN	NaN	5.15237	NaN	NaN	0	0	NaN	NaN	0	NaN	NaN	NaN	8.73307	6.64434	NaN	NaN
CAR	9.64367	2.20528	1.45166	2.13403	NaN	16.6946	2.21065	NaN	2.97793	1.1534	1.52766	2.10949	NaN	2.84998	1.01985	1.50267	3.79513
Chad	NaN	4.33631	2.62946	0	NaN	7.85835	9.51612e-05	NaN	5.64654	1.57432	3.32775	4.05046	NaN	6.37442	3.0888	5.76886	NaN
Chile	10.4397	0	2.59831	NaN	7.05545	13.7607	NaN	8.06876	NaN	NaN	NaN	NaN	12.7001	NaN	0.054907	NaN	NaN
China (aggregated)	9.07527	3.3462	6.59962	11.6475	13.4212	12.4343	8.32997	9.62762	10.245	6.21824	6.93247	6.07461	12.2507	6.4204	7.28992	NaN	12.6201
Colombia	11.1291	7.51906	6.86286	9.31878	9.61009	10.9961	2.57882	0	1.25012	6.75893	9.44907	NaN	NaN	9.14508	0	4.01812	8.34961
Comoros	NaN	NaN	NaN	NaN	NaN	NaN	NaN	NaN	NaN	NaN	NaN	NaN	NaN	NaN	NaN	NaN	NaN
Congo	NaN	1.95831	0.578492	5.06264	NaN	0.00423313	2.54474	NaN	0.395441	2.77123	0.0720116	0	NaN	4.02494	2.95122	2.84364	2.12702
Congo DR	1.76828	5.22804	2.0989	5.24672	0.396101	6.57541	4.9513	NaN	2.49463	5.67061	2.32876	1.8211	NaN	6.73729	1.02086	0.800695	2.85102
Costa Rica	NaN	4.60132	7.9181	0	NaN	7.5527	7.22457	NaN	10.6816	3.31057	6.4729	NaN	NaN	6.94516	9.7698	6.42046	11.9383
Cote dIvoire	NaN	8.26824	2.47909	20.6744	NaN	0	4.93659	0	11.2742	4.16934	2.3225	1.88071	NaN	8.77296	2.72591	2.81774	6.98595
Croatia	10.6481	NaN	6.99136	18.479	12.8513	18.7241	NaN	13.3017	NaN	NaN	5.69676	NaN	9.52026	NaN	NaN	NaN	NaN
Cuba	NaN	13.4616	0	NaN	NaN	0	14.4416	NaN	NaN	5.67169	6.46359	NaN	NaN	12.5713	6.88801	6.55119	NaN
Cyprus	0	NaN	NaN	NaN	0	NaN	NaN	NaN	NaN	0	NaN	NaN	NaN	NaN	NaN	NaN	NaN
Czechia	10.4917	NaN	6.76719	11.6739	12.8673	17.8986	NaN	10.4967	NaN	NaN	NaN	NaN	10.7688	NaN	NaN	NaN	NaN
Denmark	9.33593	NaN	7.00849	NaN	10.9319	15.5764	NaN	NaN	NaN	NaN	NaN	NaN	12.5471	NaN	NaN	NaN	NaN
Djibouti	NaN	NaN	0	NaN	NaN	NaN	NaN	NaN	NaN	NaN	NaN	NaN	NaN	NaN	NaN	NaN	NaN
Dominica	NaN	NaN	0	NaN	NaN	0	1.05884	NaN	NaN	NaN	NaN	NaN	NaN	0	0	0	NaN
Dominican Republic	NaN	NaN	7.85009	NaN	NaN	26.7677	12.4756	NaN	0	8.99304	2.49369	NaN	NaN	15.2127	11.4747	9.68065	12.245
Ecuador	3.34165	3.98995	3.05396	13.3662	4.26032	9.60136	0.0184153	13.8196	9.46439	8.53931	8.13115	NaN	NaN	19.6883	3.26796	NaN	11.203
Egypt	0	0	0	0.319071	NaN	NaN	NaN	NaN	NaN	NaN	NaN	NaN	NaN	NaN	NaN	NaN	NaN
El Salvador	NaN	10.2722	7.1317	14.2231	NaN	3.69383	12.2715	NaN	8.14463	3.24471	8.64071	NaN	NaN	10.2432	0.11981	NaN	NaN
Equatorial Guinea	NaN	NaN	0	NaN	NaN	NaN	NaN	NaN	NaN	NaN	NaN	NaN	NaN	0.88454	0.681264	0	1.06386
Eritrea	5.70066	0	7.53684	0	6.04785	15.5986	NaN	NaN	0	2.87587	7.81748	7.22567	0	NaN	NaN	NaN	NaN
Estonia	9.03577	NaN	NaN	NaN	10.3982	18.2692	NaN	NaN	NaN	NaN	NaN	NaN	12.0499	NaN	NaN	NaN	NaN
Ethiopia	5.95615	4.30483	2.6146	7.69983	5.41991	0	0	NaN	0.0833552	9.37076	4.04997	4.8001	3.56486	0	6.17994	6.54157	NaN
Falkland Islands	NaN	NaN	NaN	NaN	NaN	NaN	NaN	NaN	NaN	NaN	NaN	NaN	NaN	NaN	NaN	NaN	NaN
Faroe Islands	NaN	NaN	NaN	NaN	NaN	NaN	NaN	NaN	NaN	NaN	NaN	NaN	NaN	NaN	NaN	NaN	NaN
Fiji	NaN	4.78908	3.46135	NaN	NaN	5.9256	9.6427	NaN	NaN	3.41106	5.4715	NaN	NaN	4.82021	4.8374	5.40645	NaN
Finland	5.27748	NaN	NaN	NaN	7.32873	12.3558	NaN	6.56938	NaN	NaN	NaN	NaN	8.0196	NaN	NaN	NaN	NaN
France	11.7593	5.91492	9.71873	19.2509	11.7911	19.6195	NaN	12.6686	NaN	NaN	10.204	0	13.7235	NaN	NaN	NaN	NaN
French Guiana	NaN	12.8724	8.99675	NaN	NaN	NaN	16.6287	NaN	NaN	NaN	NaN	NaN	NaN	13.0747	NaN	NaN	NaN
Gabon	NaN	9.34081	0.980928	6.55124	NaN	NaN	3.05933	NaN	0	3.6871	NaN	NaN	NaN	3.69236	2.50269	2.95965	1.80389
Gambia	NaN	6.39435	2.18583	NaN	NaN	NaN	NaN	NaN	1.11999	2.36675	2.27782	1.99327	NaN	9.69652	2.73946	NaN	8.81107
Georgia	9.40997	NaN	7.27246	20.1902	10.4274	14.9656	NaN	NaN	NaN	13.3311	NaN	NaN	NaN	NaN	NaN	NaN	NaN
Germany	8.74971	NaN	6.1828	11.3718	8.96336	12.9141	NaN	8.48318	NaN	NaN	7.91242	NaN	12.1975	NaN	NaN	NaN	NaN
Ghana	NaN	4.8867	3.69771	2.64281	NaN	NaN	3.18378	NaN	9.83432	1.81285	2.30405	2.24512	NaN	10.2489	2.70947	2.60325	7.98782
Greece	6.63029	NaN	8.93338	18.6627	7.00612	17.8412	NaN	15.8961	0	8.93051	7.18228	0.0407356	0.163467	NaN	5.49127	NaN	NaN
Greenland	NaN	NaN	NaN	NaN	NaN	NaN	NaN	NaN	NaN	NaN	NaN	NaN	NaN	NaN	NaN	NaN	NaN
Grenada	NaN	NaN	0.674006	NaN	NaN	NaN	2.54603	NaN	3.35006	NaN	NaN	NaN	NaN	3.23739	0.887936	0.812338	NaN
Guadeloupe	NaN	NaN	NaN	NaN	NaN	NaN	4.72245	NaN	NaN	NaN	NaN	NaN	NaN	4.99652	2.43588	2.37488	NaN
Guam	NaN	NaN	0	NaN	NaN	NaN	NaN	NaN	NaN	NaN	NaN	NaN	NaN	NaN	0	NaN	NaN
Guatemala	4.15458	8.307	0.875961	10.3206	6.99272	4.15436	9.24385	NaN	NaN	5.63588	11.7011	NaN	NaN	7.53836	25.817	NaN	10.4895
Guinea	NaN	2.64733	1.24783	19.0873	NaN	0	1.39069	0	7.37212	1.56977	1.9402	1.87519	NaN	2.92728	0.997626	0.904339	5.03273
Guinea-Bissau	NaN	2.42089	1.47754	NaN	NaN	NaN	10.562	NaN	2.90988	1.71622	1.68505	2.28627	NaN	6.20044	2.97455	2.29784	2.85355
Guyana	NaN	1.42077	2.36226	NaN	NaN	NaN	NaN	NaN	NaN	2.65634	NaN	NaN	NaN	12.8841	2.87553	2.97796	NaN
Haiti	NaN	NaN	8.43374	NaN	NaN	27.9247	23.531	NaN	10.0553	11.7699	14.3205	NaN	NaN	20.7812	14.4292	16.486	0
Honduras	9.08954	1.26818	6.70834	17.8987	11.9572	21.774	13.283	14.0299	8.27374	7.17165	8.54446	NaN	10.6999	11.9186	8.37961	4.83354	12.5089
Iceland	NaN	NaN	NaN	NaN	NaN	0	NaN	NaN	NaN	NaN	NaN	NaN	NaN	NaN	NaN	NaN	NaN
India	14.382	8.12397	8.08596	20.7786	10.2577	8.80051	10.2221	NaN	13.2215	8.02437	8.9693	10.3911	13.7881	18.7089	4.89064	NaN	NaN
Indonesia	NaN	8.21717	25.8054	52.1003	NaN	41.4341	7.83273	NaN	23.976	25.3827	NaN	NaN	NaN	40.5998	22.699	NaN	8.85527
Iran	10.4414	0.964059	3.95169	3.05083	9.63198	13.6133	11.4724	0.261205	0	4.95493	NaN	NaN	2.26587e-05	NaN	NaN	NaN	NaN
Iraq	0.130875	0	2.9696	0.377542	0.0722528	0.0554302	0	0.0601658	0	0	0.610699	NaN	0	NaN	NaN	NaN	NaN
Ireland	9.80262	NaN	NaN	NaN	9.96802	13.8928	NaN	NaN	NaN	NaN	NaN	NaN	10.7647	NaN	NaN	NaN	NaN
Israel	11.2513	NaN	0	0	11.6863	0	NaN	0	0.560621	0.00216706	2.75041	NaN	NaN	NaN	0	NaN	NaN
Italy	9.33194	5.75331	7.9546	20.7461	7.0294	19.7414	NaN	15.5693	NaN	NaN	7.92792	NaN	13.377	NaN	9.24135	NaN	NaN
Jamaica	NaN	19.1792	3.87418	NaN	NaN	25.3841	9.9179	NaN	NaN	11.2424	NaN	NaN	NaN	18.3956	11.422	7.4824	NaN
Japan	7.29869	0	12.3602	12.3957	3.64741	10.6371	2.97639	8.52375	NaN	6.26965	NaN	NaN	10.4705	NaN	10.5962	8.60967	NaN
Jordan	6.58993	NaN	0.520669	NaN	8.40793	0	NaN	NaN	NaN	NaN	0.774193	NaN	NaN	NaN	NaN	NaN	NaN
Kazakhstan	7.46938	0	0.0197825	10.8141	19.3439	16.3003	NaN	0.0538743	5.95961	4.25667	0.499764	NaN	10.8207	NaN	0	NaN	NaN
Kenya	13.9793	18.0628	6.07312	0.432505	8.50262	10.7225	7.95913	NaN	14.995	5.4352	7.75647	9.72187	NaN	14.9107	6.79476	11.5094	NaN
Korea DPR	0	10.3003	2.82454	10.7589	19.6929	11.8942	NaN	NaN	8.11811	0	6.43702	0.277694	0	NaN	6.84032	NaN	NaN
Korea R	15.5966	8.67811	5.56418	8.17654	10.2967	10.9787	NaN	NaN	0	5.44127	6.94106	NaN	8.92282	NaN	8.95847	NaN	NaN
Kuwait	0	NaN	0.435125	NaN	0	0	NaN	NaN	NaN	NaN	NaN	NaN	NaN	NaN	NaN	NaN	NaN
Kyrgyzstan	2.94053	10.4893	0	3.17213	2.36206	16.4382	NaN	1.99559	1.22065	6.52865	0	NaN	8.22952	NaN	NaN	NaN	NaN
Laos	14.842	4.18697	2.52445	4.43589	NaN	4.33158	1.31617	NaN	1.08374	2.60467	0	NaN	13.6437	4.02248	1.97565	NaN	NaN
Latvia	8.23037	NaN	NaN	NaN	12.2591	19.517	NaN	8.87897	NaN	NaN	NaN	NaN	11.3845	NaN	NaN	NaN	NaN
Lebanon	16.2196	NaN	NaN	NaN	11.742	9.81529	24.4428	NaN	NaN	0	6.41602	NaN	NaN	NaN	NaN	NaN	NaN
Lesotho	22.5484	5.72425	13.4692	3.74456	26.9964	23.5027	NaN	NaN	NaN	1.98151	13.8016	NaN	NaN	NaN	17.8253	NaN	NaN
Liberia	NaN	1.58472	0.463726	7.61044	NaN	NaN	1.77784	NaN	4.63429	0.943227	0.361534	0.537737	NaN	1.66485	0.835497	0.889086	2.88199
Libya	3.43771	NaN	2.43099	NaN	4.92985	9.91256	NaN	NaN	NaN	NaN	NaN	NaN	0	NaN	NaN	NaN	NaN
Liechtenstein	NaN	NaN	NaN	NaN	NaN	NaN	NaN	NaN	NaN	NaN	NaN	NaN	NaN	NaN	NaN	NaN	NaN
Lithuania	8.93153	NaN	7.58189	NaN	12.4435	22.3305	NaN	11.0333	NaN	NaN	NaN	0	12.0352	NaN	NaN	NaN	NaN
Luxembourg	12.99	NaN	8.22817	NaN	12.7772	18.4857	NaN	NaN	NaN	NaN	NaN	NaN	12.8841	NaN	NaN	NaN	NaN
Macedonia	11.5998	17.0233	10.4821	0	9.92194	26.5815	NaN	17.8657	0	NaN	9.34801	9.13041	16.5951	NaN	NaN	NaN	NaN
Madagascar	7.28931	0	3.03674	6.93857	NaN	2.37769	9.38549	NaN	4.62043	3.21991	3.91627	NaN	NaN	9.82121	4.53064	NaN	12.66
Malawi	13.2939	4.26264	3.81767	0.0703166	NaN	10.6609	0	NaN	10.9991	5.18015	6.15086	4.84144	NaN	4.6305	3.4131	NaN	NaN
Malaysia	NaN	3.10212	5.61712	NaN	NaN	NaN	0	NaN	0	0.694114	NaN	NaN	NaN	8.16406	6.50417	NaN	7.52745
Mali	1.97504	10.8323	2.36618	0.0199731	0.0927527	0.00336944	3.64493	0	7.49595	2.84716	3.16272	3.27417	NaN	6.78564	4.81474	4.19071	4.0924
Malta	6.17728	NaN	NaN	NaN	7.02363	6.31871	NaN	NaN	NaN	NaN	NaN	NaN	NaN	NaN	NaN	NaN	NaN
Martinique	NaN	NaN	NaN	NaN	NaN	NaN	3.87052	NaN	NaN	NaN	NaN	NaN	NaN	4.73883	2.45039	1.99705	NaN
Mauritania	0.465096	12.7847	7.25366	0	0.137299	0.245333	NaN	0	0	6.62893	7.43349	9.15275	NaN	24.5804	14.6182	12.2791	NaN
Mauritius	NaN	0	0	NaN	NaN	0.159666	1.22743	NaN	NaN	0	NaN	NaN	NaN	0.403513	0.360902	NaN	NaN
Mexico	0.000288088	4.5937	2.88907	0.0107413	9.62993	4.59935	9.04712	7.16063	0.460943	4.95389	6.76934	1.94335	24.6132	4.27045	6.09262	NaN	6.55551
Moldova	12.0468	28.6154	7.51053	18.2892	15.8422	16.0859	NaN	14.6696	NaN	NaN	8.04073	NaN	0.414868	NaN	NaN	NaN	NaN
Mongolia	14.5339	NaN	0	NaN	15.1659	4.07148	NaN	NaN	NaN	NaN	0	NaN	0.203216	NaN	NaN	NaN	NaN
Morocco	12.6055	NaN	4.9333	8.9295	15.2801	20.3641	NaN	0	NaN	2.33624	8.78154	7.85505	6.77464	NaN	5.51778	NaN	NaN
Mozambique	7.71966	5.01515	3.90766	2.04252	0	12.926	14.2542	NaN	8.31121	6.28265	3.89694	4.5143	NaN	8.80299	4.91818	NaN	NaN
Myanmar	11.889	7.00718	3.71785	12.5259	12.8382	21.7718	8.98347	NaN	10.9506	3.26081	0.00827428	9.64877	0.0325443	5.19825	3.14277	NaN	0
Namibia	0.00184571	NaN	8.09786	NaN	NaN	0.106447	NaN	NaN	NaN	9.02724	8.23154	4.62709	NaN	6.04125	2.06132	NaN	NaN
Nepal	1.73195	9.00839	3.363	6.37633	4.96854	5.37856	10.5262	NaN	3.45273	NaN	NaN	NaN	0.00987072	NaN	NaN	NaN	NaN
Netherlands	10.0782	NaN	7.44705	11.5852	13.2225	13.8971	NaN	7.98324	NaN	NaN	NaN	NaN	11.7485	NaN	NaN	NaN	NaN
Netherlands Antilles	NaN	NaN	NaN	NaN	NaN	NaN	NaN	NaN	NaN	NaN	NaN	NaN	NaN	NaN	NaN	NaN	NaN
New Caledonia	12.2075	NaN	8.136	NaN	NaN	16.997	NaN	NaN	NaN	NaN	9.76082	NaN	NaN	18.109	12.2563	13.4814	NaN
New Zealand	7.04787	NaN	0.563217	NaN	6.98804	9.54803	NaN	NaN	NaN	NaN	NaN	NaN	9.76184	NaN	0.892774	NaN	NaN
Nicaragua	NaN	6.18459	4.82456	8.43501	NaN	8.88019	8.6169	NaN	7.74358	5.86322	7.75362	NaN	NaN	7.68254	8.61493	7.07533	8.78883
Niger	0.0270222	14.0255	6.54889	1.33224	NaN	0.847301	16.2154	NaN	0.039226	8.58725	7.31557	7.28408	NaN	8.8765	13.7131	19.8232	NaN
Nigeria	2.78636	5.87111	2.51668	4.47669	NaN	25.5475	7.67797	NaN	9.83335	3.22021	3.43152	3.3953	NaN	4.70986	2.63205	2.42537	6.41172
Norway	11.5824	NaN	NaN	NaN	9.76647	1.41295	NaN	NaN	NaN	NaN	NaN	NaN	7.78913	NaN	NaN	NaN	NaN
Oman	1.85862	NaN	0	NaN	0	0	0	NaN	NaN	NaN	8.9201	NaN	NaN	NaN	NaN	NaN	NaN
Pakistan	8.85262	0	10.5559	NaN	8.85667	11.6683	14.9338	NaN	0.0166873	13.8585	26.9856	21.2786	7.53575	NaN	0	NaN	NaN
Palau	NaN	0	NaN	NaN	NaN	NaN	NaN	NaN	NaN	NaN	NaN	NaN	NaN	NaN	NaN	NaN	NaN
Panama	NaN	9.66362	7.7148	17.1902	NaN	3.17357	5.27778	NaN	NaN	NaN	6.84299	NaN	NaN	9.39209	NaN	8.44393	21.4389
Papua New Guinea	NaN	7.16516	7.55642	NaN	NaN	7.03425	14.4506	NaN	NaN	16.3346	17.5693	NaN	NaN	14.0115	6.2924	8.7119	8.44406
Paraguay	10.6659	9.87126	5.91441	15.2993	NaN	8.23431	5.98048	NaN	6.54748	7.70649	6.76648	NaN	0.00862457	12.8618	12.626	3.75358	15.7201
Peru	17.098	14.0676	10.6434	24.1431	8.86929	26.3224	0	0.463677	NaN	12.8357	7.71672	NaN	NaN	16.4381	19.7978	0	12.0274
Philippines	NaN	16.0066	6.26545	7.13696	NaN	6.85639	12.0508	NaN	7.5553	7.91677	0	NaN	NaN	8.90885	3.1809	3.21461	7.58941
Poland	8.41281	NaN	6.3637	0.012541	8.38765	16.9102	NaN	10.3646	NaN	NaN	11.9804	0	12.3471	NaN	NaN	NaN	NaN
Portugal	15.1347	15.1565	6.28789	0	17.0954	12.2765	0	0	NaN	13.605	10.7857	NaN	4.67551	NaN	12.4889	18.4545	NaN
Puerto Rico	NaN	NaN	0	NaN	NaN	NaN	NaN	NaN	NaN	NaN	NaN	NaN	NaN	25.3314	16.8557	18.0719	NaN
Qatar	0	NaN	0	NaN	0	0	NaN	NaN	NaN	NaN	NaN	NaN	NaN	NaN	NaN	NaN	NaN
Reunion	NaN	NaN	NaN	NaN	NaN	NaN	NaN	NaN	NaN	NaN	NaN	NaN	NaN	NaN	NaN	NaN	NaN
Romania	13.0485	22.5103	8.94826	19.577	13.2629	20.446	NaN	12.1628	0	NaN	9.06805	NaN	15.175	NaN	NaN	NaN	NaN
Russian Federation	10.5801	0.10148	6.62778	12.8835	11.9658	18.7258	NaN	12.8681	NaN	0	8.56411	2.54152	12.0241	NaN	7.43813	NaN	NaN
Rwanda	0.875344	4.46956	2.51996	4.01288	NaN	4.42925	13.732	NaN	2.84527	3.01569	3.02667	3.69373	NaN	16.539	3.81962	3.98366	NaN
Saint Kitts and Nevis	NaN	NaN	0	NaN	NaN	0	NaN	NaN	0	0	NaN	NaN	NaN	NaN	0	0	NaN
Saint Lucia	NaN	NaN	NaN	NaN	NaN	NaN	NaN	NaN	NaN	NaN	NaN	NaN	NaN	0	0	0	NaN
Saint Vincent and the Grenadines	NaN	NaN	1.34277	NaN	NaN	NaN	8.62671	NaN	NaN	1.06186	NaN	NaN	NaN	6.83821	1.42422	1.32281	NaN
Sao Tome and Principe	NaN	NaN	0	NaN	NaN	NaN	NaN	NaN	NaN	NaN	NaN	NaN	NaN	0	NaN	0.615421	0.787699
Saudi Arabia	2.38307	NaN	0.433256	NaN	0	2.38591	NaN	NaN	NaN	0	0	NaN	NaN	NaN	NaN	NaN	NaN
Senegal	NaN	8.86321	1.79044	0	0.242855	0.114656	NaN	0	1.85819	3.48458	2.49006	2.87001	NaN	18.2728	16.5265	3.97445	5.58115
Serbia and Montenegro	13.6237	31.8571	10.3648	20.0207	12.8194	22.6758	NaN	13.9057	NaN	NaN	6.14001	NaN	13.3449	NaN	NaN	NaN	NaN
Sierra Leone	NaN	2.80761	1.70821	NaN	NaN	NaN	0	NaN	5.25301	1.70813	2.09208	2.39144	NaN	2.43841	1.45594	1.5304	3.11962
Singapore	NaN	NaN	NaN	NaN	NaN	NaN	NaN	NaN	NaN	NaN	NaN	NaN	NaN	NaN	NaN	NaN	NaN
Slovakia	10.7295	NaN	9.91019	16.022	11.8762	17.7017	NaN	13.4971	NaN	NaN	7.81669	NaN	11.6986	NaN	NaN	NaN	NaN
Slovenia	8.4522	NaN	5.06183	8.90155	10.5371	13.0661	NaN	8.11782	NaN	NaN	0.026781	NaN	2.48718	NaN	NaN	NaN	NaN
Solomon Islands	NaN	12.3784	NaN	NaN	NaN	NaN	NaN	NaN	NaN	NaN	NaN	NaN	NaN	12.5223	12.3944	13.4771	11.0915
Somalia	2.13962	NaN	6.02455	NaN	NaN	NaN	0	NaN	4.74434	0	9.05119	NaN	NaN	20.8032	16.027	NaN	NaN
South Africa	9.59713	0	6.18942	17.0358	1.79742	15.6104	8.32439	NaN	0.223897	8.36027	5.07406	6.22154	0	0	13.4479	NaN	NaN
Spain	12.4253	0.0163929	5.92662	0	16.1152	20.311	NaN	16.1131	14.7247	11.9545	11.301	NaN	19.7153	NaN	16.4444	NaN	NaN
Sri Lanka	NaN	9.97127	11.2754	22.1484	NaN	26.9978	NaN	NaN	NaN	15.425	11.0064	NaN	0	19.1313	10.8272	NaN	NaN
Sudan (former)	0.484817	6.43876	3.15374	1.11368	0	3.52223e-05	0.0539723	NaN	2.66599	6.25008	4.28131	4.49766	NaN	2.69341	8.36526	10.6221	NaN
Suriname	NaN	0	1.48521	13.524	NaN	NaN	NaN	NaN	NaN	1.93369	NaN	NaN	NaN	11.0309	2.00265	NaN	6.85346
Swaziland	16.6463	NaN	7.07207	14.5171	NaN	15.5686	16.2793	NaN	11.8089	10.9476	6.42725	NaN	NaN	NaN	12.2531	NaN	NaN
Sweden	7.05368	NaN	NaN	NaN	13.3048	10.7936	NaN	7.63174	NaN	NaN	NaN	NaN	9.84978	NaN	NaN	NaN	NaN
Switzerland	9.24084	NaN	6.76912	12.9246	9.73611	10.1261	NaN	8.94958	NaN	NaN	8.72107	0	11.0184	NaN	NaN	NaN	NaN
Syria	7.6832	0	5.27196	6.36027	11.4332	3.125	NaN	6.37422	0	1.48409	1.29548	NaN	NaN	NaN	NaN	NaN	NaN
Tajikistan	9.43124	2.63645	0	1.50093	4.75899	7.50159	NaN	NaN	0	3.23067	2.35045	NaN	2.82608	NaN	NaN	NaN	NaN
Tanzania	1.28285	8.44375	4.88976	4.4153	1.74704	11.8631	12.3117	NaN	8.48791	3.31498	5.55536	5.0078	NaN	15.5119	5.55315	1.16083	6.39964
Thailand	24.6137	4.44039	3.23745	5.87966	29.4611	3.91932	5.47086	NaN	3.29728	3.31409	4.07267	NaN	0	4.93243	1.93856	NaN	10.9738
Timor-Leste	NaN	9.13966	16.5065	35.7864	NaN	43.5344	NaN	NaN	NaN	19.9696	NaN	NaN	NaN	27.8972	15.0049	NaN	NaN
Togo	NaN	3.95383	3.33536	1.12686	NaN	NaN	0	NaN	6.34249	2.71147	3.24537	2.88272	NaN	9.35625	6.75354	4.2464	7.75997
Trinidad and Tobago	NaN	NaN	7.22136	NaN	NaN	NaN	NaN	NaN	NaN	NaN	NaN	NaN	NaN	11.2556	10.8082	11.4739	NaN
Tunisia	9.88745	NaN	NaN	NaN	9.1948	4.31426	NaN	NaN	2.36467	NaN	3.90448	NaN	2.52994	NaN	NaN	NaN	NaN
Turkey	11.9743	0	7.67227	13.6667	13.9768	19.4228	NaN	13.1656	0	3.46622	0.120838	NaN	15.7125	NaN	NaN	NaN	NaN
Turkmenistan	15.2134	0.314538	0	NaN	0.499855	7.2018	NaN	2.86508	0	0.635521	0.970682	NaN	1.69961	NaN	NaN	NaN	NaN
UAE	0.359237	NaN	0	NaN	0	0	0	NaN	NaN	0	0	NaN	NaN	NaN	NaN	NaN	NaN
Uganda	11.1171	4.1409	5.08961	5.78991	NaN	16.2486	9.41293	NaN	9.45537	5.1166	4.01403	7.94346	NaN	14.4014	6.44031	16.0506	0
UK	7.87513	NaN	NaN	NaN	8.67023	8.46264	NaN	8.1829	NaN	NaN	NaN	NaN	10.011	NaN	NaN	NaN	NaN
Ukraine	10.1364	12.6902	6.73579	16.1343	13.6623	18.964	NaN	11.2179	NaN	NaN	9.2407	1.89481	11.776	NaN	NaN	NaN	NaN
Uruguay	11.112	1.1298	9.36129	25.1438	13.5135	22.909	NaN	NaN	NaN	13.7367	7.4292	NaN	0.0230472	2.96431	16.918	7.16755	NaN
US Virgin Islands	NaN	NaN	NaN	NaN	NaN	NaN	NaN	NaN	NaN	NaN	NaN	NaN	NaN	NaN	NaN	NaN	NaN
USA	12.2793	NaN	11.3139	22.28	18.3302	3.93729	13.5138	14.073	12.9576	7.25379	18.0438	NaN	12.5819	NaN	8.3599	NaN	NaN
Uzbekistan	8.67125	0.000492869	0	3.71038	11.9904	8.41407	NaN	1.90617	0	2.12916	1.77934	NaN	3.00782	NaN	NaN	NaN	NaN
Vanuatu	NaN	NaN	2.61046	NaN	NaN	NaN	NaN	NaN	NaN	2.03916	NaN	NaN	NaN	NaN	NaN	NaN	NaN
Venezuela	25.4099	0.00366907	3.69446	25.0653	NaN	28.2673	6.02091	18.5356	7.25272	4.96262	8.40375	NaN	NaN	10.4943	12.0504	9.07142	11.8223
Vietnam	0	2.24166	3.56403	5.32899	NaN	5.87018	9.42488	NaN	3.72273	5.17557	NaN	NaN	12.7539	6.18154	2.78281	NaN	NaN
Western Sahara	NaN	NaN	NaN	NaN	0	NaN	NaN	NaN	NaN	NaN	NaN	NaN	NaN	NaN	NaN	NaN	NaN
Yemen	3.25903	NaN	4.47416	NaN	3.02452	NaN	NaN	NaN	NaN	0	6.08225	NaN	NaN	NaN	9.942	NaN	NaN
Zambia	1.73508	8.3872	4.29577	9.71114	NaN	12.9919	0.0880769	NaN	6.33313	5.05259	6.93083	4.06715	NaN	6.59385	5.27435	2.74691	NaN
Zimbabwe	0.0228532	0.00768313	6.45076	4.60941	3.22795	0.133204	20.0487	NaN	7.35127	6.69592	7.51887	7.85069	NaN	15.8699	5.27996	NaN	NaN

## Sheet: irrigated DS
	wheat	rice	maize	soybean	barley	potatoes	sugarcane	sugarbeet	cotton	groundnut	sorghum	millet	rapeseed	cassava	sweet potatoes	yams	palm oil
Afghanistan	9.13834	5.0066	3.31414	5.07445	10.4506	8.39886	0	0.444627	3.42735	0	NaN	NaN	0	NaN	NaN	NaN	NaN
Albania	7.28717	NaN	3.87935	NaN	NaN	5.80485	NaN	NaN	NaN	NaN	NaN	NaN	NaN	NaN	NaN	NaN	NaN
Algeria	6.34361	NaN	0	NaN	0.000809271	5.59608	NaN	NaN	NaN	0.00619914	0	NaN	NaN	NaN	NaN	NaN	NaN
Andorra	NaN	NaN	NaN	NaN	NaN	NaN	NaN	NaN	NaN	NaN	NaN	NaN	NaN	NaN	NaN	NaN	NaN
Angola	NaN	NaN	0	NaN	NaN	0	0	NaN	NaN	0	NaN	NaN	NaN	0	2.30355	NaN	NaN
Antigua and Barbuda	NaN	NaN	NaN	NaN	NaN	NaN	NaN	NaN	NaN	NaN	NaN	NaN	NaN	NaN	NaN	NaN	NaN
Argentina	6.73391	7.54334	4.88795	8.4728	6.81561	10.1645	5.33331	NaN	5.23589	4.55261	5.78662	NaN	NaN	NaN	NaN	NaN	NaN
Armenia	8.23251	NaN	0.0290596	NaN	9.61745	9.28101	NaN	0.0787241	NaN	NaN	NaN	NaN	NaN	NaN	NaN	NaN	NaN
Aruba	NaN	NaN	NaN	NaN	NaN	NaN	NaN	NaN	NaN	NaN	NaN	NaN	NaN	NaN	NaN	NaN	NaN
Australia	6.80384	5.4417	2.89999	NaN	NaN	6.2938	13.5739	NaN	6.2337	1.84299	4.34353	NaN	NaN	NaN	NaN	NaN	NaN
Austria	0.00199876	NaN	0.0171379	0	NaN	8.86438	NaN	8.71871	NaN	NaN	NaN	NaN	NaN	NaN	NaN	NaN	NaN
Azerbaijan	9.30979	9.17664	5.37417	NaN	9.79052	10.4878	NaN	6.46268	5.79634	NaN	NaN	NaN	NaN	NaN	NaN	NaN	NaN
Bahamas	NaN	NaN	NaN	NaN	NaN	NaN	NaN	NaN	NaN	NaN	NaN	NaN	NaN	NaN	NaN	NaN	NaN
Bahrain	NaN	NaN	NaN	NaN	NaN	0.340003	NaN	NaN	NaN	NaN	NaN	NaN	NaN	NaN	NaN	NaN	NaN
Bangladesh	5.53204	2.85384	0	0	NaN	6.72158	3.60421	NaN	0	0	NaN	NaN	6.97656	NaN	6.57402	NaN	NaN
Barbados	NaN	NaN	NaN	NaN	NaN	NaN	NaN	NaN	NaN	NaN	NaN	NaN	NaN	NaN	NaN	NaN	NaN
Belarus	0	NaN	7.49568	NaN	8.1956	11.2724	NaN	2.04649	NaN	NaN	NaN	NaN	0	NaN	NaN	NaN	NaN
Belgium	0	NaN	7.50065	NaN	0	11.7091	NaN	9.84392	NaN	NaN	NaN	NaN	NaN	NaN	NaN	NaN	NaN
Belize	NaN	NaN	NaN	NaN	NaN	NaN	NaN	NaN	NaN	NaN	NaN	NaN	NaN	NaN	NaN	NaN	NaN
Benin	NaN	3.50326	2.50343	NaN	NaN	NaN	15.5867	NaN	NaN	NaN	NaN	NaN	NaN	NaN	NaN	NaN	NaN
Bhutan	0	12.023	NaN	NaN	NaN	6.42982	NaN	NaN	NaN	NaN	NaN	NaN	NaN	NaN	NaN	NaN	NaN
Bolivia	0	7.93432	6.73042	0	11.1	11.6302	7.05853	NaN	NaN	0	0	NaN	NaN	NaN	NaN	NaN	NaN
Bosnia and Herzegovina	NaN	NaN	3.84273	NaN	NaN	6.38811	NaN	0	NaN	NaN	NaN	NaN	NaN	NaN	NaN	NaN	NaN
Botswana	NaN	NaN	0	NaN	NaN	NaN	NaN	NaN	0	NaN	NaN	NaN	NaN	NaN	NaN	NaN	NaN
Brazil	2.90024	8.16706	1.97496	4.11687	1.61797	3.79091	4.57357	NaN	2.09213	1.849	0.576681	NaN	NaN	4.18863	4.79455	4.89884	NaN
Brunei Darussalam	NaN	10.3255	NaN	NaN	NaN	NaN	NaN	NaN	NaN	NaN	NaN	NaN	NaN	NaN	NaN	NaN	NaN
Bulgaria	NaN	8.5198	4.62352	7.09273	NaN	7.5838	NaN	7.23789	6.32494	NaN	NaN	NaN	NaN	NaN	NaN	NaN	NaN
Burkina Faso	NaN	4.04684	2.79987	NaN	NaN	3.43748	3.48502	NaN	NaN	0	0.000292603	0.301189	NaN	NaN	NaN	NaN	NaN
Burundi	NaN	4.29024	2.50293	NaN	NaN	NaN	3.79953	NaN	NaN	NaN	NaN	NaN	NaN	NaN	NaN	NaN	NaN
Cambodia	NaN	3.99329	2.72321	NaN	NaN	NaN	4.38925	NaN	0	0	NaN	NaN	NaN	0	NaN	NaN	NaN
Cameroon	NaN	3.30213	2.26937	NaN	NaN	NaN	NaN	NaN	NaN	NaN	NaN	NaN	NaN	NaN	NaN	NaN	NaN
Canada	17.8907	NaN	6.5986	9.00757	25.9292	0	NaN	0	NaN	NaN	NaN	NaN	0	NaN	NaN	NaN	NaN
Cape Verde	NaN	NaN	NaN	NaN	NaN	NaN	NaN	NaN	NaN	NaN	NaN	NaN	NaN	NaN	NaN	NaN	NaN
CAR	NaN	2.21788	NaN	NaN	NaN	NaN	NaN	NaN	NaN	NaN	NaN	NaN	NaN	NaN	NaN	NaN	NaN
Chad	4.68578	3.48445	2.45206	NaN	NaN	NaN	2.91369	NaN	NaN	NaN	NaN	NaN	NaN	NaN	NaN	NaN	NaN
Chile	4.61982	3.96335	2.91963	NaN	4.84228	5.54056	NaN	3.63366	NaN	NaN	NaN	NaN	NaN	NaN	NaN	NaN	NaN
China (aggregated)	10.7342	8.575	5.41003	9.20986	11.0091	7.61152	5.48195	0	5.66526	5.70039	6.29443	3.66204	0	NaN	8.74944	NaN	NaN
Colombia	NaN	11.2857	NaN	0	NaN	0	15.1691	NaN	6.69449	NaN	0	NaN	NaN	NaN	NaN	NaN	NaN
Comoros	NaN	NaN	NaN	NaN	NaN	NaN	NaN	NaN	NaN	NaN	NaN	NaN	NaN	NaN	NaN	NaN	NaN
Congo	NaN	NaN	NaN	NaN	NaN	NaN	NaN	NaN	NaN	NaN	NaN	NaN	NaN	NaN	NaN	NaN	NaN
Congo DR	NaN	2.10779	1.13323	NaN	NaN	0	4.85868	NaN	NaN	NaN	NaN	NaN	NaN	0	0	NaN	NaN
Costa Rica	NaN	8.44105	0	NaN	NaN	0	15.3135	NaN	0	NaN	0	NaN	NaN	NaN	NaN	NaN	NaN
Cote dIvoire	NaN	4.64655	NaN	NaN	NaN	NaN	3.40275	NaN	NaN	NaN	NaN	NaN	NaN	NaN	NaN	NaN	NaN
Croatia	NaN	NaN	4.46858	8.0958	NaN	7.36885	NaN	0.00465751	NaN	NaN	NaN	NaN	NaN	NaN	NaN	NaN	NaN
Cuba	NaN	0	5.27578	NaN	NaN	NaN	7.73732	NaN	NaN	NaN	NaN	NaN	NaN	NaN	NaN	NaN	NaN
Cyprus	12.3285	NaN	NaN	NaN	13.6311	14.4715	NaN	NaN	NaN	NaN	NaN	NaN	NaN	NaN	NaN	NaN	NaN
Czechia	NaN	NaN	6.39379	NaN	NaN	11.4458	NaN	0.00177083	NaN	NaN	NaN	NaN	NaN	NaN	NaN	NaN	NaN
Denmark	14.2515	NaN	NaN	NaN	27.2039	12.7365	NaN	0	NaN	NaN	NaN	NaN	NaN	NaN	NaN	NaN	NaN
Djibouti	NaN	NaN	3.96594	NaN	NaN	NaN	NaN	NaN	NaN	NaN	0	NaN	NaN	NaN	NaN	NaN	NaN
Dominica	NaN	NaN	NaN	NaN	NaN	NaN	NaN	NaN	NaN	NaN	NaN	NaN	NaN	NaN	NaN	NaN	NaN
Dominican Republic	NaN	16.6566	0	NaN	NaN	0	14.4639	NaN	NaN	0	0	NaN	NaN	NaN	NaN	NaN	NaN
Ecuador	NaN	21.5157	14.7249	NaN	NaN	13.486	21.8486	NaN	0	NaN	NaN	NaN	NaN	NaN	NaN	NaN	NaN
Egypt	5.65619	4.28197	2.64286	NaN	5.00389	2.87833	2.72349	2.81037	2.80802	0.79743	3.66742	NaN	NaN	NaN	6.59125	NaN	NaN
El Salvador	NaN	12.8861	5.14225	NaN	NaN	0	9.42493	NaN	NaN	NaN	0	NaN	NaN	0	16.8093	NaN	NaN
Equatorial Guinea	NaN	NaN	NaN	NaN	NaN	NaN	NaN	NaN	NaN	NaN	NaN	NaN	NaN	NaN	NaN	NaN	NaN
Eritrea	NaN	NaN	NaN	NaN	NaN	NaN	6.83756	NaN	NaN	NaN	6.35512	NaN	NaN	NaN	NaN	NaN	NaN
Estonia	NaN	NaN	NaN	NaN	NaN	NaN	NaN	NaN	NaN	NaN	NaN	NaN	NaN	NaN	NaN	NaN	NaN
Ethiopia	5.05284	5.94688	3.32812	3.39279	5.96177	6.8463	5.11112	NaN	3.06563	0	5.00955	NaN	0	NaN	5.27854	NaN	NaN
Falkland Islands	NaN	NaN	NaN	NaN	NaN	NaN	NaN	NaN	NaN	NaN	NaN	NaN	NaN	NaN	NaN	NaN	NaN
Faroe Islands	NaN	NaN	NaN	NaN	NaN	NaN	NaN	NaN	NaN	NaN	NaN	NaN	NaN	NaN	NaN	NaN	NaN
Fiji	NaN	NaN	0	NaN	NaN	0	0	NaN	NaN	NaN	NaN	NaN	NaN	NaN	NaN	NaN	NaN
Finland	NaN	NaN	NaN	NaN	NaN	8.85305	NaN	7.39611	NaN	NaN	NaN	NaN	NaN	NaN	NaN	NaN	NaN
France	11.2316	NaN	8.07328	NaN	NaN	13.2672	NaN	12.0836	NaN	NaN	NaN	NaN	NaN	NaN	NaN	NaN	NaN
French Guiana	NaN	NaN	NaN	NaN	NaN	NaN	NaN	NaN	NaN	NaN	NaN	NaN	NaN	NaN	NaN	NaN	NaN
Gabon	NaN	3.04396	NaN	NaN	NaN	NaN	NaN	NaN	NaN	NaN	NaN	NaN	NaN	NaN	NaN	NaN	NaN
Gambia	NaN	0.343886	0	NaN	NaN	NaN	NaN	NaN	NaN	NaN	NaN	NaN	NaN	NaN	NaN	NaN	NaN
Georgia	10.8048	NaN	5.46336	NaN	12.8512	9.94204	NaN	NaN	NaN	NaN	NaN	NaN	NaN	NaN	NaN	NaN	NaN
Germany	13.0023	NaN	7.0839	NaN	0.110681	11.9865	NaN	11.1286	NaN	NaN	NaN	NaN	NaN	NaN	NaN	NaN	NaN
Ghana	NaN	3.90574	NaN	NaN	NaN	NaN	2.93172	NaN	NaN	NaN	NaN	NaN	NaN	NaN	NaN	NaN	NaN
Greece	8.07875	6.43812	5.86261	NaN	0	11.5148	NaN	7.77301	5.77482	NaN	NaN	NaN	0	NaN	NaN	NaN	NaN
Greenland	NaN	NaN	NaN	NaN	NaN	NaN	NaN	NaN	NaN	NaN	NaN	NaN	NaN	NaN	NaN	NaN	NaN
Grenada	NaN	NaN	NaN	NaN	NaN	NaN	NaN	NaN	NaN	NaN	NaN	NaN	NaN	NaN	NaN	NaN	NaN
Guadeloupe	NaN	NaN	NaN	NaN	NaN	NaN	NaN	NaN	NaN	NaN	NaN	NaN	NaN	NaN	NaN	NaN	NaN
Guam	NaN	NaN	NaN	NaN	NaN	NaN	NaN	NaN	NaN	NaN	NaN	NaN	NaN	NaN	NaN	NaN	NaN
Guatemala	NaN	NaN	3.58904	NaN	NaN	0	3.12317	NaN	0	NaN	NaN	NaN	NaN	NaN	NaN	NaN	NaN
Guinea	NaN	6.03133	NaN	NaN	NaN	3.31417	2.79234	NaN	NaN	0.0191865	0.018284	0.0171588	NaN	NaN	NaN	NaN	7.62057
Guinea-Bissau	NaN	2.4873	2.37295	NaN	NaN	NaN	NaN	NaN	NaN	NaN	NaN	NaN	NaN	NaN	NaN	NaN	NaN
Guyana	NaN	7.32145	NaN	NaN	NaN	NaN	7.68768	NaN	NaN	NaN	NaN	NaN	NaN	NaN	NaN	NaN	NaN
Haiti	NaN	25.1647	11.3702	NaN	NaN	NaN	17.7814	NaN	17.1458	0	0	NaN	NaN	NaN	NaN	NaN	NaN
Honduras	0.712913	10.1464	6.23034	9.50773	12.1452	9.21521	10.7163	9.3181	5.9921	NaN	0	NaN	NaN	0	9.84847	NaN	NaN
Iceland	NaN	NaN	NaN	NaN	NaN	NaN	NaN	NaN	NaN	NaN	NaN	NaN	NaN	NaN	NaN	NaN	NaN
India	5.57127	6.22005	3.61558	5.97729	5.14378	6.33796	5.21158	NaN	4.81718	4.68146	5.51082	5.08897	5.74747	NaN	NaN	NaN	NaN
Indonesia	NaN	11.0946	8.96843	19.3756	NaN	NaN	7.35376	NaN	NaN	NaN	NaN	NaN	NaN	NaN	NaN	NaN	NaN
Iran	7.04633	8.93265	2.79215	13.4514	11.5848	5.81802	0	4.16012	3.27059	0	0	NaN	0	NaN	NaN	NaN	NaN
Iraq	5.53539	3.24447	1.93919	NaN	11.559	6.67683	NaN	3.3501	2.18699	NaN	0	NaN	NaN	NaN	NaN	NaN	NaN
Ireland	NaN	NaN	NaN	NaN	NaN	12.2035	NaN	NaN	NaN	NaN	NaN	NaN	NaN	NaN	NaN	NaN	NaN
Israel	0	NaN	8.5003	NaN	2.92714	11.9259	NaN	0	NaN	NaN	NaN	NaN	NaN	NaN	NaN	NaN	NaN
Italy	8.8381	8.25829	5.63057	NaN	NaN	8.84084	NaN	9.10023	NaN	NaN	NaN	NaN	NaN	NaN	NaN	NaN	NaN
Jamaica	NaN	NaN	NaN	NaN	NaN	NaN	4.92002	NaN	NaN	NaN	NaN	NaN	NaN	NaN	NaN	NaN	NaN
Japan	9.62097	12.0745	NaN	NaN	9.00362	9.55609	9.06948	8.29779	NaN	NaN	NaN	NaN	NaN	NaN	NaN	NaN	NaN
Jordan	3.2842	NaN	0	NaN	2.81027	3.61254	NaN	0	0	NaN	NaN	NaN	NaN	NaN	NaN	NaN	NaN
Kazakhstan	10.218	5.0829	3.9965	0	18.0591	7.46863	NaN	6.65137	4.01967	NaN	NaN	NaN	0	NaN	NaN	NaN	NaN
Kenya	NaN	4.84365	2.19773	NaN	NaN	NaN	0.0130179	NaN	5.32364	NaN	NaN	NaN	NaN	NaN	NaN	NaN	NaN
Korea DPR	9.24032	7.62633	2.08069	10.2636	NaN	9.38779	NaN	NaN	NaN	2.97607	0.622989	0	NaN	NaN	9.29337	NaN	NaN
Korea R	NaN	8.06509	0	NaN	NaN	8.7866	NaN	NaN	NaN	NaN	NaN	NaN	NaN	NaN	7.70818	NaN	NaN
Kuwait	9.54793	NaN	5.07316	NaN	11.1341	5.57768	NaN	NaN	NaN	NaN	NaN	NaN	NaN	NaN	NaN	NaN	NaN
Kyrgyzstan	8.9065	6.30067	4.86021	6.35895	10.096	9.03885	NaN	7.1493	5.6457	NaN	NaN	NaN	NaN	NaN	NaN	NaN	NaN
Laos	NaN	3.81151	0	0	NaN	NaN	3.82425	NaN	2.9774	0	NaN	NaN	NaN	0	0	NaN	NaN
Latvia	NaN	NaN	NaN	NaN	NaN	NaN	NaN	10.7554	NaN	NaN	NaN	NaN	NaN	NaN	NaN	NaN	NaN
Lebanon	12.6674	NaN	0	NaN	0	7.71726	NaN	8.45111	NaN	NaN	NaN	NaN	NaN	NaN	NaN	NaN	NaN
Lesotho	5.32139	NaN	5.57038	4.96496	6.15184	NaN	NaN	NaN	NaN	0.268846	6.29561	NaN	NaN	NaN	NaN	NaN	NaN
Liberia	NaN	NaN	NaN	NaN	NaN	NaN	3.10647	NaN	NaN	NaN	NaN	NaN	NaN	NaN	NaN	NaN	NaN
Libya	8.3622	NaN	NaN	NaN	8.81482	8.83505	NaN	NaN	NaN	5.81702	NaN	NaN	NaN	NaN	NaN	NaN	NaN
Liechtenstein	NaN	NaN	NaN	NaN	NaN	NaN	NaN	NaN	NaN	NaN	NaN	NaN	NaN	NaN	NaN	NaN	NaN
Lithuania	0	NaN	NaN	NaN	0.0652803	0.145246	NaN	0.499058	NaN	NaN	NaN	NaN	0	NaN	NaN	NaN	NaN
Luxembourg	NaN	NaN	NaN	NaN	NaN	3.94631	NaN	NaN	NaN	NaN	NaN	NaN	NaN	NaN	NaN	NaN	NaN
Macedonia	0	6.51134	4.51774	NaN	0	7.47554	NaN	0	NaN	NaN	0	NaN	0	NaN	NaN	NaN	NaN
Madagascar	NaN	4.74921	NaN	NaN	NaN	NaN	7.36372	NaN	8.89416	NaN	NaN	NaN	NaN	NaN	NaN	NaN	NaN
Malawi	NaN	2.23016	0	NaN	NaN	NaN	3.12534	NaN	NaN	NaN	NaN	NaN	NaN	NaN	NaN	NaN	NaN
Malaysia	NaN	9.18502	NaN	NaN	NaN	NaN	NaN	NaN	NaN	NaN	NaN	NaN	NaN	NaN	NaN	NaN	NaN
Mali	2.02479	3.92147	NaN	NaN	NaN	0	3.08743	NaN	NaN	2.1007	1.99883	2.0908	NaN	NaN	NaN	NaN	NaN
Malta	NaN	NaN	NaN	NaN	NaN	1.12083	NaN	NaN	NaN	NaN	NaN	NaN	NaN	NaN	NaN	NaN	NaN
Martinique	NaN	NaN	NaN	NaN	NaN	NaN	NaN	NaN	NaN	NaN	NaN	NaN	NaN	NaN	NaN	NaN	NaN
Mauritania	NaN	5.07787	2.13292	NaN	NaN	NaN	12.8206	NaN	NaN	NaN	2.27129	NaN	NaN	NaN	NaN	NaN	NaN
Mauritius	NaN	NaN	NaN	NaN	NaN	NaN	0.208143	NaN	NaN	NaN	NaN	NaN	NaN	NaN	NaN	NaN	NaN
Mexico	11.4417	5.67797	4.01538	6.76764	3.86227	6.53231	6.50722	0.674292	4.56564	0	5.46248	NaN	0	0	4.39999	NaN	0
Moldova	12.5893	3.17367	5.27865	8.97873	21.9741	9.0802	NaN	8.12509	NaN	NaN	NaN	NaN	NaN	NaN	NaN	NaN	NaN
Mongolia	0	NaN	NaN	NaN	NaN	6.3853	NaN	NaN	NaN	NaN	NaN	NaN	NaN	NaN	NaN	NaN	NaN
Morocco	4.4103	7.72107	2.69807	NaN	0	7.02768	7.13053	4.12302	1.95006	5.18315	NaN	NaN	NaN	NaN	NaN	NaN	NaN
Mozambique	0	3.17205	4.79674	NaN	0	0	7.43538	NaN	0	0	0	NaN	NaN	NaN	NaN	NaN	NaN
Myanmar	3.63121	4.44335	2.79873	NaN	NaN	0	3.28744	NaN	2.75095	NaN	NaN	NaN	NaN	NaN	5.51277	NaN	NaN
Namibia	1.32347	NaN	1.72383	NaN	NaN	0	NaN	NaN	NaN	0	NaN	NaN	NaN	0	5.3385	NaN	NaN
Nepal	6.40885	5.11573	3.39195	NaN	NaN	NaN	7.45961	NaN	NaN	NaN	NaN	NaN	0	NaN	NaN	NaN	NaN
Netherlands	NaN	NaN	7.97736	NaN	0	13.1985	NaN	12.0085	NaN	NaN	NaN	NaN	NaN	NaN	NaN	NaN	NaN
Netherlands Antilles	NaN	NaN	NaN	NaN	NaN	NaN	NaN	NaN	NaN	NaN	NaN	NaN	NaN	NaN	NaN	NaN	NaN
New Caledonia	NaN	NaN	NaN	NaN	NaN	NaN	NaN	NaN	NaN	NaN	NaN	NaN	NaN	NaN	NaN	NaN	NaN
New Zealand	0	NaN	NaN	NaN	NaN	NaN	NaN	NaN	NaN	NaN	NaN	NaN	NaN	NaN	NaN	NaN	NaN
Nicaragua	NaN	10.0648	5.0866	NaN	NaN	NaN	11.427	NaN	3.10375	0	0	NaN	NaN	NaN	5.99147	NaN	NaN
Niger	0	3.36208	2.2784	NaN	NaN	0	3.26487	NaN	NaN	NaN	NaN	NaN	NaN	NaN	NaN	NaN	NaN
Nigeria	3.44387	3.65254	2.32315	NaN	NaN	3.03703	2.57022	NaN	1.9769	NaN	NaN	NaN	NaN	NaN	NaN	NaN	NaN
Norway	NaN	NaN	NaN	NaN	5.99342	10.7789	NaN	NaN	NaN	NaN	NaN	NaN	NaN	NaN	NaN	NaN	NaN
Oman	9.23979	NaN	NaN	NaN	NaN	11.0955	NaN	NaN	NaN	NaN	0	NaN	NaN	NaN	NaN	NaN	NaN
Pakistan	5.70868	5.33077	3.33282	0	2.92634	6.87402	5.54723	0	3.52953	0.00058448	5.30822	0.161998	5.81238	NaN	NaN	NaN	NaN
Palau	NaN	NaN	NaN	NaN	NaN	NaN	NaN	NaN	NaN	NaN	NaN	NaN	NaN	NaN	NaN	NaN	NaN
Panama	NaN	4.72334	0	NaN	NaN	0	7.64567	NaN	NaN	NaN	0	NaN	NaN	NaN	NaN	NaN	NaN
Papua New Guinea	NaN	NaN	NaN	NaN	NaN	NaN	NaN	NaN	NaN	NaN	NaN	NaN	NaN	NaN	NaN	NaN	NaN
Paraguay	NaN	4.76878	NaN	NaN	NaN	NaN	2.23716	NaN	0.120119	NaN	NaN	NaN	NaN	0	NaN	NaN	NaN
Peru	NaN	21.2984	13.2835	NaN	17.4053	28.9351	18.8095	NaN	19.0468	NaN	NaN	NaN	NaN	NaN	NaN	NaN	NaN
Philippines	NaN	11.8069	0	NaN	NaN	NaN	13.8793	NaN	NaN	0	NaN	NaN	NaN	NaN	NaN	NaN	NaN
Poland	NaN	NaN	7.8827	NaN	NaN	13.2139	NaN	12.0015	NaN	NaN	NaN	NaN	NaN	NaN	NaN	NaN	NaN
Portugal	8.99962	7.46149	5.75128	NaN	1.37586	9.2775	NaN	6.11902	NaN	NaN	NaN	NaN	NaN	NaN	NaN	NaN	NaN
Puerto Rico	NaN	NaN	NaN	NaN	NaN	NaN	NaN	NaN	NaN	NaN	NaN	NaN	NaN	NaN	NaN	NaN	NaN
Qatar	7.15505	NaN	1.84189	NaN	10.2781	3.45798	NaN	NaN	NaN	NaN	NaN	NaN	NaN	NaN	NaN	NaN	NaN
Reunion	NaN	NaN	NaN	NaN	NaN	NaN	NaN	NaN	NaN	NaN	NaN	NaN	NaN	NaN	NaN	NaN	NaN
Romania	NaN	NaN	5.06634	8.6637	NaN	8.25774	NaN	8.03272	NaN	NaN	NaN	NaN	NaN	NaN	NaN	NaN	NaN
Russian Federation	6.65933	8.19767	8.73862	0	6.99799	9.51661	NaN	10.4006	NaN	NaN	NaN	NaN	0	NaN	NaN	NaN	NaN
Rwanda	NaN	4.25043	NaN	NaN	NaN	NaN	4.89281	NaN	NaN	NaN	NaN	NaN	NaN	NaN	NaN	NaN	NaN
Saint Kitts and Nevis	NaN	NaN	NaN	NaN	NaN	NaN	NaN	NaN	NaN	NaN	NaN	NaN	NaN	NaN	NaN	NaN	NaN
Saint Lucia	NaN	NaN	NaN	NaN	NaN	NaN	NaN	NaN	NaN	NaN	NaN	NaN	NaN	NaN	NaN	NaN	NaN
Saint Vincent and the Grenadines	NaN	NaN	NaN	NaN	NaN	NaN	NaN	NaN	NaN	NaN	NaN	NaN	NaN	NaN	NaN	NaN	NaN
Sao Tome and Principe	NaN	NaN	NaN	NaN	NaN	NaN	NaN	NaN	NaN	NaN	NaN	NaN	NaN	NaN	NaN	NaN	NaN
Saudi Arabia	4.65581	NaN	4.27529	NaN	6.25883	2.20952	NaN	NaN	NaN	NaN	9.31907	NaN	NaN	NaN	NaN	NaN	NaN
Senegal	NaN	3.20729	1.31158	NaN	NaN	0	2.37818	NaN	NaN	NaN	5.39409	NaN	NaN	12.7629	NaN	NaN	NaN
Serbia and Montenegro	NaN	NaN	4.90794	7.26539	NaN	7.7782	NaN	3.89032	NaN	NaN	NaN	NaN	NaN	NaN	NaN	NaN	NaN
Sierra Leone	NaN	14.7794	NaN	NaN	NaN	4.79083	3.28541	NaN	NaN	NaN	NaN	NaN	NaN	NaN	NaN	NaN	11.4343
Singapore	NaN	NaN	NaN	NaN	NaN	NaN	NaN	NaN	NaN	NaN	NaN	NaN	NaN	NaN	NaN	NaN	NaN
Slovakia	13.2057	NaN	5.93947	NaN	NaN	9.12881	NaN	9.19138	NaN	NaN	NaN	NaN	NaN	NaN	NaN	NaN	NaN
Slovenia	9.86727	NaN	4.29535	0	NaN	7.78312	NaN	8.21686	NaN	NaN	NaN	NaN	NaN	NaN	NaN	NaN	NaN
Solomon Islands	NaN	NaN	NaN	NaN	NaN	NaN	NaN	NaN	NaN	NaN	NaN	NaN	NaN	NaN	NaN	NaN	NaN
Somalia	NaN	19.1369	6.01966	NaN	NaN	NaN	9.42526	NaN	7.17875	NaN	7.5003	NaN	NaN	NaN	NaN	NaN	NaN
South Africa	5.51743	NaN	5.09595	9.92013	5.94211	NaN	4.70396	NaN	4.31832	4.99553	5.75273	NaN	NaN	NaN	NaN	NaN	NaN
Spain	8.41525	8.03931	3.76342	NaN	7.68899	6.15489	NaN	5.85222	5.24455	NaN	NaN	NaN	NaN	NaN	NaN	NaN	NaN
Sri Lanka	NaN	7.53213	0	NaN	NaN	NaN	8.77749	NaN	NaN	NaN	NaN	NaN	NaN	NaN	NaN	NaN	NaN
Sudan (former)	2.62188	NaN	NaN	NaN	NaN	NaN	3.23311	NaN	2.88248	2.43215	4.45626	0	NaN	NaN	NaN	NaN	NaN
Suriname	NaN	2.15747	NaN	NaN	NaN	NaN	0	NaN	NaN	NaN	NaN	NaN	NaN	NaN	NaN	NaN	NaN
Swaziland	NaN	5.52747	3.98122	NaN	NaN	8.0003	6.45093	NaN	NaN	NaN	NaN	NaN	NaN	NaN	NaN	NaN	NaN
Sweden	NaN	NaN	NaN	NaN	0	10.5847	NaN	12.3459	NaN	NaN	NaN	NaN	NaN	NaN	NaN	NaN	NaN
Switzerland	8.21519	NaN	5.88827	NaN	NaN	24.5536	NaN	20.7038	NaN	NaN	NaN	NaN	NaN	NaN	NaN	NaN	NaN
Syria	8.90132	NaN	3.06772	NaN	9.08624	5.30379	NaN	3.6063	3.60397	NaN	NaN	NaN	NaN	NaN	NaN	NaN	NaN
Tajikistan	10.8977	6.69091	4.2103	7.61773	12.428	5.68719	NaN	NaN	4.69734	NaN	NaN	NaN	NaN	NaN	NaN	NaN	NaN
Tanzania	NaN	7.12676	3.7639	NaN	NaN	NaN	0	NaN	NaN	NaN	NaN	NaN	NaN	NaN	NaN	NaN	NaN
Thailand	NaN	4.91401	2.63761	NaN	NaN	NaN	4.87745	NaN	3.36832	NaN	NaN	NaN	NaN	NaN	NaN	NaN	NaN
Timor-Leste	NaN	5.83772	6.58653	31.2913	NaN	0	NaN	NaN	NaN	NaN	NaN	NaN	NaN	NaN	NaN	NaN	NaN
Togo	NaN	4.90573	NaN	NaN	NaN	NaN	51.1663	NaN	NaN	NaN	NaN	NaN	NaN	NaN	NaN	NaN	NaN
Trinidad and Tobago	NaN	9.97118	NaN	NaN	NaN	NaN	NaN	NaN	NaN	NaN	NaN	NaN	NaN	NaN	NaN	NaN	NaN
Tunisia	7.8401	NaN	NaN	NaN	6.77916	7.71175	NaN	NaN	NaN	NaN	NaN	NaN	NaN	NaN	NaN	NaN	NaN
Turkey	8.11627	NaN	6.30441	NaN	10.629	6.99239	NaN	0	NaN	NaN	NaN	NaN	0	NaN	NaN	NaN	NaN
Turkmenistan	12.4903	4.38748	2.80431	NaN	16.6932	4.54624	NaN	0	3.00347	NaN	NaN	NaN	NaN	NaN	NaN	NaN	NaN
UAE	7.05359	NaN	NaN	NaN	NaN	3.59752	NaN	NaN	NaN	NaN	0	NaN	NaN	NaN	NaN	NaN	NaN
Uganda	NaN	3.84478	0	NaN	NaN	NaN	3.26041	NaN	NaN	NaN	NaN	NaN	NaN	NaN	NaN	NaN	NaN
UK	NaN	NaN	NaN	NaN	NaN	10.9738	NaN	9.72037	NaN	NaN	NaN	NaN	NaN	NaN	NaN	NaN	NaN
Ukraine	10.352	11.7637	7.2677	0	12.0948	11.78	NaN	10.6352	NaN	NaN	NaN	NaN	NaN	NaN	NaN	NaN	NaN
Uruguay	5.63326	7.72316	4.48061	7.52596	NaN	7.91561	1.51599	NaN	NaN	NaN	0	NaN	NaN	7.5929	5.96584	NaN	NaN
US Virgin Islands	NaN	NaN	NaN	NaN	NaN	NaN	NaN	NaN	NaN	NaN	NaN	NaN	NaN	NaN	NaN	NaN	NaN
USA	10.3415	6.52442	5.67723	9.97076	8.38505	NaN	6.04895	7.63452	4.50429	3.56753	5.86317	NaN	5.91305	NaN	NaN	NaN	NaN
Uzbekistan	10.7779	5.17362	3.37398	3.89699	12.4164	5.24461	NaN	0.693316	4.04522	NaN	NaN	NaN	NaN	NaN	NaN	NaN	NaN
Vanuatu	NaN	NaN	NaN	NaN	NaN	NaN	NaN	NaN	NaN	NaN	NaN	NaN	NaN	NaN	NaN	NaN	NaN
Venezuela	NaN	6.63883	4.07203	NaN	NaN	5.79807	8.33228	NaN	1.82669	NaN	5.77657	NaN	NaN	0	19.0642	NaN	0
Vietnam	NaN	6.44252	3.97145	0.0126227	NaN	NaN	8.09435	NaN	0	6.05353e-05	NaN	NaN	NaN	0	6.72861	NaN	NaN
Western Sahara	NaN	NaN	NaN	NaN	0	NaN	NaN	NaN	NaN	NaN	NaN	NaN	NaN	NaN	NaN	NaN	NaN
Yemen	9.78789	NaN	5.06577	NaN	12.0114	7.54434	NaN	NaN	4.42761	NaN	4.13684	NaN	NaN	NaN	NaN	NaN	NaN
Zambia	5.21615	4.28259	3.656	NaN	0	NaN	3.86146	NaN	2.19907	NaN	NaN	NaN	NaN	NaN	NaN	NaN	NaN
Zimbabwe	4.89605	7.16807	4.1397	NaN	4.75318	5.03762	4.08346	NaN	4.30703	3.65468	5.18257	NaN	NaN	NaN	NaN	NaN	NaN
